# Supplementary material for: Global burden of anemia and cause among children under five years 1990–2019: findings from the global burden of disease study 2019
Source: Front Nutr. 2024 Oct 15;11:1474664. doi: 10.3389/fnut.2024.1474664 (PMC11518722; doi:10.3389/fnut.2024.1474664)
Supplement: Supplementary file 1 [file Table_1.xlsx]

## Sheet: TableS1
Table S1 Yars lived with disability (YLDs) and Prevalence for anemia in the age‐standardized rates (ASRs) per 100,000, by globally and 21 GBD regions, in 1990 and 2019 (Generated from data available from http://ghdx.healthdata.org/gbd‐results‐tool)
Location	Type	YLDs-Age‐standardized rates (95% UI)		Prevalence-Age‐standardized rates(95% UI)
		1990	2019	1990	2019
Andean Latin America	Anemia	1088.19(681.35, 1612.96)	689.50(428.60, 1086.97)	35952.49 (31698.70, 40229.93)	31182.48 (26883.98, 36011.45)
	Mild anemia	67.33(23.46, 148.54)	73.41(26.58, 166.31)	18258.06 (16565.24, 19876.03)	19888.29 (17217.31, 22929.97)
	Moderate anemia	846.79(525.05, 1258.45)	560.06(349.10, 859.25)	16509.31 (13898.30, 19222.25)	10914.28 (8822.60, 13202.52)
	Severe anemia	174.07(109.01, 263.18)	56.03(32.53, 83.31)	1185.13 (889.65, 1539.20)	379.92 (270.78, 503.03)
Australasia	Anemia	428.81(219.67, 804.73)	279.57(127.69, 551.34)	26250.04 (18024.37, 36883.52)	19908.27 (12539.93, 30666.79)
	Mild anemia	72.04(24.12, 165.63)	58.31(19.12, 143.84)	19489.62 (13949.50, 26251.49)	15709.43 (10074.06, 23220.12)
	Moderate anemia	342.57(174.08, 645.32)	214.56(101.48, 426.58)	6664.96 (3961.85, 10989.08)	4154.07 (2317.38, 7486.77)
	Severe anemia	14.20(5.90, 28.82)	6.70(2.48, 14.58)	95.46 (46.58, 181.36)	44.76 (20.88, 91.04)
Caribbean	Anemia	1024.78(654.06, 1522.78)	1133.90(733.63, 1697.22)	39281.15 (35931.36, 43206.58)	41981.10 (38129.09, 45978.06)
	Mild anemia	82.05(29.62, 177.60)	84.46(30.36, 186.54)	22241.52 (20547.99, 24153.20)	22912.39 (21036.44, 24878.69)
	Moderate anemia	835.69(533.90, 1247.73)	938.65(601.64, 1411.57)	16311.06 (14353.79, 18535.11)	18314.40 (15825.51, 20835.19)
	Severe anemia	107.05(67.23, 156.93)	110.79(64.78, 166.80)	728.57 (589.43, 890.43)	754.30 (554.06, 997.73)
Central Asia	Anemia	1373.13(884.30, 2016.72)	1027.23(628.47, 1546.33)	46088.18 (43431.13, 48928.01)	39206.21 (34977.88, 43471.56)
	Mild anemia	85.31(29.76, 188.00)	81.26(28.87, 180.94)	23142.42 (22025.06, 24334.82)	22022.7520231.6623843.45
	Moderate anemia	1115.73(708.67, 1634.25)	846.04(520.37, 1257.68)	21773.39 (19865.67, 23943.07)	16503.6513828.3119429.85
	Severe anemia	172.10(110.19, 248.78)	99.93(60.69, 154.68)	1172.38 (975.05, 1427.91)	679.81502.6934.96
Central Europe	Anemia	708.99(447.28, 1085.31)	444.69(269.83, 692.44)	29698.96 (26524.01, 33304.27)	22779.82 (19302.01, 26803.86)
	Mild anemia	66.74(23.90, 146.10)	57.86(20.02, 129.06)	18081.71 (16438.94, 19898.24)	15636.85 (13502.27, 18067.67)
	Moderate anemia	572.57(365.32, 866.21)	356.42(219.99, 543.02)	11145.53 (9517.47, 13158.19)	6937.11 (5545.02, 8737.39)
	Severe anemia	69.68(42.86, 106.00)	30.41(17.81, 46.61)	471.72 (376.89, 605.47)	205.86 (150.84, 276.91)
Central Europe, Eastern Europe, and Central Asia	Anemia	694.44(443.75, 1036.42)	538.79(334.22, 816.69)	28053.94 (26009.55, 30082.64)	24031.39 (21567.53, 26945.03)
	Mild anemia	61.45(22.10, 138.53)	56.10(19.64, 123.21)	16644.07 (15433.54, 17868.60)	15202.14 (13610.88, 17172.09)
	Moderate anemia	559.91(355.49, 822.51)	437.14(279.89, 658.19)	10913.30 (10001.03, 11885.04)	8519.93 (7328.69, 9923.19)
	Severe anemia	73.08(47.91, 103.85)	45.55(28.54, 68.62)	496.58 (432.01, 577.35)	309.32 (241.55, 398.53)
Central Latin America	Anemia	660.09(424.89, 977.86)	421.43(272.00, 631.91)	26946.81 (25036.79, 29106.12)	20772.28 (19029.95, 22735.47)
	Mild anemia	59.82(21.08, 134.30)	51.65(18.16, 113.23)	16208.51 (15197.47, 17324.12)	13994.66 (12869.00, 15206.62)
	Moderate anemia	525.16(336.72, 778.98)	336.64(218.39, 501.11)	10229.07 (9257.11, 11356.45)	6553.31 (5865.41, 7350.35)
	Severe anemia	75.11(50.21, 108.87)	33.13(21.44, 47.43)	509.23 (444.71, 583.54)	224.32 (194.81, 259.12)
Central Sub-Saharan Africa	Anemia	2450.07(1618.86, 3541.55)	1962.94(1243.65, 2856.80)	22940.97 (21307.35, 24745.83)	59345.1455577.9763710.67
	Mild anemia	84.44(29.94, 189.16)	96.67(33.68, 211.98)	35846.51 (32119.46, 39610.23)	26262.724900.2727676.36
	Moderate anemia	1825.78(1199.96, 2684.36)	1594.27(996.04, 2310.47)	3701.19 (2726.66, 4872.2)	31218.628437.6634408.37
	Severe anemia	539.85(330.10, 806.56)	271.99(174.52, 393.96)	62488.67 (57646.51, 67324.88)	1863.841484.72339.96
East Asia	Anemia	737.70(466.41, 1097.23)	199.60(114.58, 315.46)	25938.24 (24150.65, 27762.91)	9834.43 (8109.48, 11702.26)
	Mild anemia	52.41(18.43, 113.88)	24.86(9.09, 53.56)	14197.49 (13743.22, 14651.56)	6723.30 (5731.65, 7712.23)
	Moderate anemia	558.45(354.74, 835.44)	152.10(89.02, 238.64)	10880.76 (9437.57, 12410.18)	2957.96 (2240.50, 3800.10)
	Severe anemia	126.84(76.47, 198.18)	22.64(11.75, 38.84)	859.99 (612.84, 1193.55)	153.17 (93.93, 239.51)
Eastern Europe	Anemia	313.48(180.43, 515.46)	202.90(105.34, 368.93)	17278.27 (13704.89, 21206.09)	12830.01 (8866.03, 18341.01)
	Mild anemia	45.58(15.95, 104.60)	35.77(12.35, 87.23)	12323.11 (10063.09, 14688.63)	9710.55 (6782.09, 13630.65)
	Moderate anemia	247.53(144.38, 393.61)	156.84(83.33, 278.80)	4817.52 (3512.93, 6457.40)	3050.22 (1920.71, 4754.03)
	Severe anemia	20.37(10.90, 36.24)	10.29(4.78, 20.29)	137.64 (84.46, 220.51)	69.24 (36.82, 128.49)
Eastern Sub-Saharan Africa	Anemia	2529.44(1681.55, 3644.88)	1824.06(1213.24, 2628.10)	62636.93 (61014.18, 64289.42)	55188.47 (53630.73, 56845.68)
	Mild anemia	83.18(29.46, 182.04)	91.49(32.63, 197.50)	22603.71 (22063.06, 23185.37)	24828.71 (24254.05, 25429.23)
	Moderate anemia	1823.03(1199.01, 2688.28)	1454.20(954.69, 2129.18)	35752.39 (34569.85, 37046.60)	28454.81 (27277.20, 29674.91)
	Severe anemia	623.22(417.00, 885.91)	278.36(186.64, 390.97)	4280.83 (3877.89, 4690.78)	1904.95 (1727.33, 2092.27)
Global	Anemia	1537.78(1016.96, 2237.35)	1252.88(831.62, 1831.34)	44155.04 (43417.08, 44940.12)	39517.75 (38784.81, 40239.62)
	Mild anemia	71.53(25.50, 157.48)	69.59(24.62, 152.53)	19413.60 (19119.81, 19726.24)	18880.01 (18527.70, 19193.64)
	Moderate anemia	1154.15(758.68, 1695.58)	985.46(646.24, 1450.49)	22599.84 (22032.51, 23161.16)	19281.86 (18822.14, 19795.88)
	Severe anemia	312.10(213.35, 436.53)	197.82(132.53, 277.80)	2141.60 (2021.87, 2274.35)	1355.87 (1272.73, 1444.12)
High SDI	Anemia	270.71(169.42, 408.20)	159.53(97.23, 251.78)	14681.05 (13219.53, 16332.71)	10173.00 (8757.06, 11931.90)
	Mild anemia	38.87(13.72, 86.58)	28.82(9.83, 64.17)	10533.67 (9443.50, 11765.49)	7800.33 (6681.69, 9187.96)
	Moderate anemia	202.98(129.92, 301.54)	117.22(73.48, 182.84)	3951.71 (3491.80, 4465.41)	2281.29 (1930.98, 2718.98)
	Severe anemia	28.86(18.54, 43.52)	13.49(8.29, 20.38)	195.67 (155.20, 246.53)	91.38 (68.34, 120.41)
High-income Asia Pacific	Anemia	423.04(245.31, 689.77)	231.34(126.01, 394.94)	19362.15 (14465.14, 25621.24)	13130.40 (9104.82, 18946.29)
	Mild anemia	47.25(14.97, 108.33)	35.49(11.14, 84.29)	12807.78 (9464.72, 17222.26)	9589.18 (6635.33, 13578.53)
	Moderate anemia	316.11(185.38, 517.99)	174.51(95.76, 293.55)	6149.93 (4526.72, 8406.57)	3396.80 (2301.46, 4983.26)
	Severe anemia	59.68(31.10, 104.81)	21.34(9.77, 41.98)	404.45 (236.48, 652.70)	144.42 (72.92, 257.25)
High-income North America	Anemia	106.54(59.70, 179.73)	80.93(37.59, 151.93)	8465.66 (6428.54, 10794.84)	6564.40 (4205.43, 9708.38)
	Mild anemia	25.56(8.86, 58.93)	20.00(6.56, 45.18)	6930.87 (5339.84, 8667.87)	5409.15 (3509.63, 7868.83)
	Moderate anemia	77.74(44.36, 128.23)	58.62(29.06, 110.21)	1512.97 (1070.61, 2096.10)	1139.73 (678.64, 1802.74)
	Severe anemia	3.24(1.73, 5.69)	2.32(1.03, 4.50)	21.82 (13.78, 33.76)	15.52 (7.87, 28.44)
High-middle SDI	Anemia	804.73(519.89, 1185.84)	448.08(286.17, 679.03)	29153.60 (27543.72, 30625.48)	19573.23 (18127.97, 21116.19)
	Mild anemia	59.53(21.13, 131.55)	45.46(16.13, 100.06)	16137.74 (15474.78, 16774.51)	12312.96 (11411.91, 13231.42)
	Moderate anemia	625.60(402.83, 923.45)	356.47(231.43, 532.65)	12201.92 (11314.63, 13164.08)	6946.83 (6354.93, 7585.07)
	Severe anemia	119.61(77.73, 174.84)	46.14(30.04, 67.31)	813.95 (693.83, 959.14)	313.44 (266.91, 364.81)
Low SDI	Anemia	2838.13(1896.61, 4092.46)	2310.58(1522.92, 3346.29)	68684.24 (67375.58, 69915.26)	62670.79 (61394.27, 63968.66)
	Mild anemia	86.30(30.67, 189.16)	90.66(32.00, 197.44)	23463.81 (22882.47, 24077.62)	24629.80 (24057.93, 25177.87)
	Moderate anemia	2061.01(1361.57, 3028.14)	1790.30(1172.66, 2632.11)	40464.44 (39254.21, 41658.56)	35087.99 (33992.10, 36217.80)
	Severe anemia	690.82(458.53, 968.32)	429.62(286.70, 601.41)	4755.99 (4380.56, 5168.66)	2953.00 (2733.91, 3191.80)
Low-middle SDI	Anemia	2141.24(1424.20, 3109.37)	1487.04(975.95, 2185.34)	57392.98 (55969.69, 58934.47)	48002.12 (46506.01, 49662.90)
	Mild anemia	84.00(29.92, 183.94)	85.77(30.60, 188.76)	22813.66 (22284.38, 23372.36)	23276.95 (22666.26, 23931.78)
	Moderate anemia	1606.36(1046.57, 2368.35)	1190.82(778.68, 1781.02)	31482.45 (30324.41, 32706.14)	23286.34 (22328.59, 24373.95)
	Severe anemia	450.88(309.97, 639.26)	210.45(139.93, 296.10)	3096.87 (2829.41, 3390.47)	1438.83 (1315.25, 1572.56)
Middle SDI	Anemia	1160.15(757.98, 1709.16)	725.25(475.04, 1072.18)	37669.40 (36414.16, 39003.06)	27404.90 (26303.41, 28511.47)
	Mild anemia	69.62(24.92, 152.07)	57.34(20.32, 127.28)	18878.15 (18366.60, 19414.10)	15529.10 (14939.15, 16119.61)
	Moderate anemia	892.82(579.94, 1325.94)	576.30(374.45, 847.15)	17440.36 (16609.78, 18363.96)	11250.61 (10722.67, 11826.53)
	Severe anemia	197.71(132.64, 278.06)	91.62(60.05, 130.00)	1350.90 (1226.25, 1495.56)	625.19 (565.02, 689.76)
North Africa and Middle East	Anemia	1271.85(837.22, 1851.47)	1021.05(660.22, 1515.20)	41963.92 (39425.17, 44750.13)	35489.14 (33312.35, 37668.31)
	Mild anemia	78.27(27.67, 172.74)	70.73(25.22, 156.57)	21233.91 (20176.91, 22423.18)	19151.19 (17978.99, 20349.65)
	Moderate anemia	989.55(642.44, 1458.20)	774.60(500.07, 1144.75)	19333.39 (17769.82, 20989.27)	15130.32 (13967.38, 16348.93)
	Severe anemia	204.03(136.60, 289.47)	175.71(115.42, 252.54)	1396.63 (1181.47, 1615.04)	1207.63 (1031.81, 1410.08)
Oceania	Anemia	1677.23(1066.56, 2468.26)	1514.09(936.81, 2262.14)	50060.98 (45437.86, 55136.26)	47972.62 (41802.06, 54535.12)
	Mild anemia	83.09(29.47, 177.97)	84.16(29.62, 186.35)	22531.91 (20879.19, 24256.10)	22866.96 (20789.48, 25436.69)
	Moderate anemia	1308.81(833.85, 1939.31)	1208.73(753.43, 1820.00)	25582.18 (22307.86, 29075.43)	23598.43 (19437.86, 27968.95)
	Severe anemia	285.33(162.15, 450.27)	221.21(121.58, 352.72)	1946.90 (1414.52, 2657.12)	1507.22 (1018.10, 2195.32)
South Asia	Anemia	2539.92(1699.00, 3687.62)	1800.23(1197.11, 2681.53)	65242.11 (63581.09, 66995.26)	54506.05 (52509.36, 56545.95)
	Mild anemia	89.17(31.73, 194.32)	90.68(32.06, 196.56)	24231.53 (23644.62, 24837.30)	24618.01 (23891.99, 25357.41)
	Moderate anemia	1897.44(1246.61, 2785.62)	1429.84(938.16, 2153.05)	37206.67 (35826.51, 38698.43)	27973.61 (26504.67, 29583.88)
	Severe anemia	553.31(373.71, 771.88)	279.71(184.11, 392.44)	3803.90 (3474.39, 4171.95)	1914.44 (1726.17, 2140.94)
Southeast Asia	Anemia	1297.73(842.14, 1993.32)	654.12(416.99, 1007.71)	44407.70 (41037.07, 47667.46)	28145.17 (25624.80, 31027.52)
	Mild anemia	84.08(29.92, 184.27)	63.91(22.38, 146.11)	22805.64 (21447.43, 24219.91)	17318.12 (15865.51, 18980.35)
	Moderate anemia	1047.53(672.39, 1587.62)	536.75(344.58, 813.10)	20468.52 (18256.00, 22856.42)	10464.51 (9219.28, 11811.77)
	Severe anemia	166.12(106.12, 242.48)	53.46(33.07, 81.09)	1133.54 (920.44, 1387.74)	362.54 (294.98, 449.19)
Southern Latin America	Anemia	942.74(576.78, 1473.67)	525.14(302.66, 895.25)	36956.39 (32170.90, 41857.47)	26485.24 (19717.88, 33895.20)
	Mild anemia	77.51(27.50, 169.58)	65.96(23.64, 150.86)	21045.47 (18927.44, 23404.73)	17849.63 (13768.41, 22058.35)
	Moderate anemia	789.01(485.27, 1203.63)	433.41(251.74, 729.77)	15391.79 (12416.38, 18709.00)	8460.12 (5547.06, 12138.72)
	Severe anemia	76.22(44.77, 122.32)	25.77(12.39, 46.83)	519.13 (373.93, 700.65)	175.50 (96.94, 287.88)
Southern Sub-Saharan Africa	Anemia	969.37(611.12, 1494.55)	634.95(390.72, 968.15)	37020.64 (31598.39, 42140.60)	26806.76 (23524.40, 30303.55)
	Mild anemia	77.00(27.75, 172.18)	60.16(21.30, 135.05)	20879.78 (18509.11, 23298.46)	16294.66 (14596.09, 18041.96)
	Moderate anemia	791.17(498.47, 1208.17)	520.16(322.75, 780.28)	15452.05 (12324.53, 18527.67)	10141.51 (8549.09, 11909.25)
	Severe anemia	101.20(57.45, 155.97)	54.63(33.87, 82.60)	688.81 (476.54, 965.93)	370.59 (282.80, 482.18)
Sub-Saharan Africa	Anemia	2695.32(1796.50, 3911.20)	2206.86(1442.64, 3157.92)	65320.53 (64129.51, 66588.92)	61479.08 (60289.47, 62846.43)
	Mild anemia	83.49(29.74, 184.37)	91.98(32.45, 200.65)	22694.29 (22171.64, 23209.33)	24980.97 (24449.27, 25515.54)
	Moderate anemia	1933.02(1277.83, 2855.40)	1725.91(1116.70, 2499.14)	37953.03 (36936.90, 38985.99)	33825.98 (32904.81, 34883.79)
	Severe anemia	678.81(458.14, 947.22)	388.97(255.41, 552.93)	4673.22 (4328.52, 5054.14)	2672.13 (2445.75, 2925.34)
Tropical Latin America	Anemia	960.73(568.34, 1495.59)	632.68(368.38, 1019.93)	30678.94 (25377.89, 36974.59)	23978.68 (18465.33, 29917.53)
	Mild anemia	57.00(20.13, 125.45)	51.09(17.61, 115.32)	15458.95 (13136.62, 17921.54)	13841.75 (11142.80, 16687.79)
	Moderate anemia	715.04(422.96, 1122.06)	488.52(281.28, 801.73)	13937.02 (10747.10, 17778.05)	9506.80 (6789.80, 12655.81)
	Severe anemia	188.69(102.74, 310.27)	93.07(48.44, 159.24)	1282.97 (810.97, 1937.45)	630.14 (376.97, 982.22)
Western Europe	Anemia	239.04(147.09, 365.09)	145.70(87.63, 232.68)	14813.72 (12519.31, 17342.40)	9920.15 (8101.26, 12012.93)
	Mild anemia	41.64(14.62, 92.96)	28.98(10.14, 63.94)	11283.68 (9618.44, 13126.95)	7859.20 (6435.56, 9576.20)
	Moderate anemia	172.44(109.32, 262.78)	99.96(61.19, 151.19)	3360.49 (2733.63, 4138.85)	1947.00 (1517.33, 2503.44)
	Severe anemia	24.96(15.10, 39.61)	16.76(8.64, 28.18)	169.56 (117.96, 234.42)	113.95 (68.47, 172.91)
Western Sub-Saharan Africa	Anemia	3283.82(2184.32, 4693.55)	2788.84(1843.98, 4018.95)	74574.76 (72637.74, 76388.76)	71493.43 (69410.96, 73549.44)
	Mild anemia	84.83(30.70, 187.27)	94.63(33.10, 209.35)	23076.31 (22176.12, 23995.31)	25717.38 (24782.22, 26621.64)
	Moderate anemia	2306.03(1514.42, 3391.42)	2137.20(1388.40, 3148.13)	45334.84 (43630.26, 46938.36)	41941.13 (40174.69, 43724.45)
	Severe anemia	892.96(597.28, 1257.41)	557.01(363.09, 798.49)	6163.61 (5460.37, 6993.64)	3834.91 (3345.17, 4418.03)

## Sheet: Table1
Table 1 Yars lived with disability (YLDs) and Prevalence for anemia in the age‐standardized rates (ASRs) per 100,000, by globally and 5 SDI regions, in 1990 and 2019 (Generated from data available from http://ghdx.healthdata.org/gbd‐results‐tool)
		YLDs-Age‐standardized rates (95% UI)		Prevalence-Age‐standardized rates(95% UI)
		1990	2019	1990	2019
Global	Anemia	1537.78 (1016.96, 2237.35)	1252.88 (831.62, 1831.34)	44155.04 (43417.08, 44940.12)	39517.75 (38784.81, 40239.62)
	Mild anemia	71.53 (25.50, 157.48)	69.59 (24.62, 152.53)	19413.60 (19119.81, 19726.24)	18880.01 (18527.70, 19193.64)
	Moderate anemia	1154.15 (758.68, 1695.58)	985.46 (646.24, 1450.49)	22599.84 (22032.51, 23161.16)	19281.86 (18822.14, 19795.88)
	Severe anemia	312.10 (213.35, 436.53)	197.82 (132.53, 277.80)	2141.60 (2021.87, 2274.35)	1355.87 (1272.73, 1444.12)
High SDI	Anemia	270.71 (169.42, 408.20)	159.53 (97.23, 251.78)	14681.05 (13219.53, 16332.71)	10173.00 (8757.06, 11931.90)
	Mild anemia	38.87 (13.72, 86.58)	28.82 (9.83, 64.17)	10533.67 (9443.50, 11765.49)	7800.33 (6681.69, 9187.96)
	Moderate anemia	202.98 (129.92, 301.54)	117.22 (73.48, 182.84)	3951.71 (3491.80, 4465.41)	2281.29 (1930.98, 2718.98)
	Severe anemia	28.86 (18.54, 43.52)	13.49 (8.29, 20.38)	195.67 (155.20, 246.53)	91.38 (68.34, 120.41)
High-middle SDI	Anemia	804.73 (519.89, 1185.84)	448.08 (286.17, 679.03)	29153.60 (27543.72, 30625.48)	19573.23 (18127.97, 21116.19)
	Mild anemia	59.53 (21.13, 131.55)	45.46 (16.13, 100.06)	16137.74 (15474.78, 16774.51)	12312.96 (11411.91, 13231.42)
	Moderate anemia	625.60 (402.83, 923.45)	356.47 (231.43, 532.65)	12201.92 (11314.63, 13164.08)	6946.83 (6354.93, 7585.07)
	Severe anemia	119.61 (77.73, 174.84)	46.14 (30.04, 67.31)	813.95 (693.83, 959.14)	313.44 (266.91, 364.81)
Middle SDI	Anemia	1160.15 (757.98, 1709.16)	725.25 (475.04, 1072.18)	37669.40 (36414.16, 39003.06)	27404.90 (26303.41, 28511.47)
	Mild anemia	69.62 (24.92, 152.07)	57.34 (20.32, 127.28)	18878.15 (18366.60, 19414.10)	15529.10 (14939.15, 16119.61)
	Moderate anemia	892.82 (579.94, 1325.94)	576.30 (374.45, 847.15)	17440.36 (16609.78, 18363.96)	11250.61 (10722.67, 11826.53)
	Severe anemia	197.71 (132.64, 278.06)	91.62 (60.05, 130.00)	1350.90 (1226.25, 1495.56)	625.19 (565.02, 689.76)
Low-middle SDI	Anemia	2141.24 (1424.20, 3109.37)	1487.04 (975.95, 2185.34)	57392.98 (55969.69, 58934.47)	48002.12 (46506.01, 49662.90)
	Mild anemia	84.00 (29.92, 183.94)	85.77 (30.60, 188.76)	22813.66 (22284.38, 23372.36)	23276.95 (22666.26, 23931.78)
	Moderate anemia	1606.36 (1046.57, 2368.35)	1190.82 (778.68, 1781.02)	31482.45 (30324.41, 32706.14)	23286.34 (22328.59, 24373.95)
	Severe anemia	450.88 (309.97, 639.26)	210.45 (139.93, 296.10)	3096.87 (2829.41, 3390.47)	1438.83 (1315.25, 1572.56)
Low SDI	Anemia	2838.13 (1896.61, 4092.46)	2310.58 (1522.92, 3346.29)	68684.24 (67375.58, 69915.26)	62670.79 (61394.27, 63968.66)
	Mild anemia	86.30 (30.67, 189.16)	90.66 (32.00, 197.44)	23463.81 (22882.47, 24077.62)	24629.80 (24057.93, 25177.87)
	Moderate anemia	2061.01 (1361.57, 3028.14)	1790.30 (1172.66, 2632.11)	40464.44 (39254.21, 41658.56)	35087.99 (33992.10, 36217.80)
	Severe anemia	690.82 (458.53, 968.32)	429.62 (286.70, 601.41)	4755.99 (4380.56, 5168.66)	2953.00 (2733.91, 3191.80)
